# Supplementary material for: Linking speciation to extinction: Diversification raises contemporary extinction risk in amphibians
Source: Evol Lett. 2017 May 3;1(1):40–8. doi: 10.1002/evl3.4 (PMC6121784; doi:10.1002/evl3.4)
Supplement: Supplementary file 2 — Supporting Information [file EVL3-1-40-s002.xls]

## Sheet: Greenberg_Mooers_Evol_Letters
Genus	Order	Family	Crown.Age	Stem.Age	Species.Richness	Stem.Div.Rate	Crown.Div.Rate	N.threatened	N.not.threatened	N.assessed	log.RS	Prop.threatened	Estimated.PD
Boulengerula	GYMNOPHIONA	HERPELIDAE	57.0929	68.2454	7	0.0285134	0.0219425	3	2	7	5.26819	0.6	140.566
Siphonops	GYMNOPHIONA	SIPHONOPIDAE	42.7057	50.2213	5	0.0320469	0.0214559	0	3	5	11.7353	0	91.2961
Schistometopum	GYMNOPHIONA	DERMOPHIIDAE	37.6936	56.4742	2	0.0122737	0	0	2	2	7.7413	0	75.3872
Dermophis	GYMNOPHIONA	DERMOPHIIDAE	29.1804	39.1497	7	0.0497044	0.0429316	1	1	7	9.01602	0.5	71.844
Hypogeophis	GYMNOPHIONA	INDOTYPHLIDAE	NA	42.8816	1	0	NA	0	1	1	5.47298	0	NA
Praslinia	GYMNOPHIONA	INDOTYPHLIDAE	NA	34.7987	1	0	NA	1	0	1	3.78544	1	NA
Grandisonia	GYMNOPHIONA	INDOTYPHLIDAE	27.0742	34.7987	4	0.0398375	0.0256017	1	3	4	4.76203	0.25	53.8427
Gegeneophis	GYMNOPHIONA	INDOTYPHLIDAE	36.749	46.5278	12	0.0534069	0.0487567	0	1	9	4.02324	0	119.815
Cryptobranchus	CAUDATA	CRYPTOBRANCHIDAE	NA	42.857	1	0	NA	0	1	1	13.1484	0	NA
Andrias	CAUDATA	CRYPTOBRANCHIDAE	16.1199	42.857	2	0.0161735	0	1	1	2	12.0233	0.5	32.2398
Pachyhynobius	CAUDATA	HYNOBIIDAE	NA	27.932	1	0	NA	2	0	2	8.31251	1	NA
Ranodon	CAUDATA	HYNOBIIDAE	NA	17.7482	1	0	NA	1	0	1	9.68664	1	NA
Afghanodon	CAUDATA	HYNOBIIDAE	NA	15.0713	1	0	NA	1	0	1	5.72804	1	NA
Iranodon	CAUDATA	HYNOBIIDAE	3.81981	15.0713	2	0.0459911	0	1	1	2	7.17384	0.5	7.63962
Batrachuperus	CAUDATA	HYNOBIIDAE	14.384	19.7739	6	0.0906124	0.0763773	5	0	6	9.6686	1	33.0614
Liua	CAUDATA	HYNOBIIDAE	7.87471	15.4129	2	0.044972	0	1	1	2	10.2084	0.5	15.7494
Hynobius	CAUDATA	HYNOBIIDAE	21.213	28.3015	35	0.125624	0.134927	15	9	29	8.59514	0.625	136.387
Pseudobranchus	CAUDATA	SIRENIDAE	19.4358	43.299	2	0.0160084	0	0	2	2	11.524	0	38.8717
Siren	CAUDATA	SIRENIDAE	11.0439	43.299	2	0.0160084	0	0	2	2	13.3594	0	22.0879
Dicamptodon	CAUDATA	AMBYSTOMATIDAE	6.13522	98.1119	4	0.0141297	0.112978	0	4	4	10.606	0	12.2012
Ambystoma	CAUDATA	AMBYSTOMATIDAE	41.6438	98.1119	33	0.0356379	0.0673176	14	15	32	8.95285	0.482759	257.163
Salamandrina	CAUDATA	SALAMANDRIDAE	10.5832	75.2618	2	0.00920982	0	0	2	2	10.728	0	21.1664
Mertensiella	CAUDATA	SALAMANDRIDAE	NA	43.517	1	0	NA	1	0	1	10.1157	1	NA
Chioglossa	CAUDATA	SALAMANDRIDAE	NA	43.517	1	0	NA	1	0	1	10.9032	1	NA
Salamandra	CAUDATA	SALAMANDRIDAE	10.7364	30.25	7	0.0643275	0.116684	2	4	6	10.4094	0.333333	26.4336
Lyciasalamandra	CAUDATA	SALAMANDRIDAE	19.0437	30.2501	10	0.0761184	0.0845127	7	0	7	6.12606	1	56.1236
Pleurodeles	CAUDATA	SALAMANDRIDAE	11.8134	29.6863	3	0.0370074	0.0343225	2	1	3	10.1861	0.666667	22.2264
Liangshantriton	CAUDATA	SALAMANDRIDAE	NA	8.7959	1	0	NA	0	1	1	10.1896	0	NA
Notophthalmus	CAUDATA	SALAMANDRIDAE	17.8519	37.057	3	0.0296465	0.0227127	1	2	3	12.4971	0.333333	33.5876
Taricha	CAUDATA	SALAMANDRIDAE	10.2368	37.057	4	0.0374097	0.0677115	0	4	4	10.8557	0	20.3579
Ichthyosaura	CAUDATA	SALAMANDRIDAE	NA	33.5913	1	0	NA	0	1	1	14.1268	0	NA
Cynops	CAUDATA	SALAMANDRIDAE	13.0737	18.2754	2	0.0379279	0	1	1	2	10.0939	0.5	26.1475
Hypselotriton	CAUDATA	SALAMANDRIDAE	17.5009	18.2754	8	0.113784	0.0792128	2	2	5	8.51414	0.5	45.9467
Laotriton	CAUDATA	SALAMANDRIDAE	NA	15.7266	1	0	NA	1	0	1	8.42498	1	NA
Paramesotriton	CAUDATA	SALAMANDRIDAE	16.4727	18.6624	13	0.137439	0.11363	3	3	6	9.60606	0.5	56.2353
Euproctus	CAUDATA	SALAMANDRIDAE	16.6764	35.7087	2	0.0194112	0	1	1	2	8.29862	0.5	33.3528
Lissotriton	CAUDATA	SALAMANDRIDAE	25.1161	33.0852	10	0.0695957	0.0640799	0	5	5	12.9993	0	74.0195
Ommatotriton	CAUDATA	SALAMANDRIDAE	11.3592	21.6831	2	0.0319671	0	0	2	2	11.714	0	22.7183
Neurergus	CAUDATA	SALAMANDRIDAE	11.5408	21.6831	4	0.0639342	0.0600607	4	0	4	7.6791	1	22.9512
Calotriton	CAUDATA	SALAMANDRIDAE	10.2094	24.5956	2	0.0281817	0	1	1	2	7.49366	0.5	20.4187
Triturus	CAUDATA	SALAMANDRIDAE	16.1564	24.5956	9	0.0893339	0.0930945	0	6	6	13.1802	0	45.0318
Proteus	CAUDATA	PROTEIDAE	NA	108.317	1	0	NA	1	0	1	10.4781	1	NA
Necturus	CAUDATA	PROTEIDAE	20.1202	108.317	7	0.017965	0.062264	1	4	5	11.7329	0.2	49.5371
Rhyacotriton	CAUDATA	RHYACOTRITONIDAE	14.7538	133.03	4	0.0104209	0.0469808	1	3	4	10.0298	0.25	29.3411
Amphiuma	CAUDATA	AMPHIUMIDAE	13.5172	123.865	3	0.00886944	0.0299963	0	3	3	12.3479	0	25.432
Ensatina	CAUDATA	PLETHODONTIDAE	NA	54.385	1	0	NA	0	1	1	12.6929	0	NA
Hydromantes	CAUDATA	PLETHODONTIDAE	7.49308	33.3732	3	0.032919	0.054112	2	1	3	7.21587	0.666667	14.0979
Speleomantes	CAUDATA	PLETHODONTIDAE	19.0065	33.3732	8	0.0623087	0.0729379	4	4	8	7.18672	0.5	49.8995
Karsenia	CAUDATA	PLETHODONTIDAE	NA	50.5318	1	0	NA	0	1	1	8.21532	0	NA
Aneides	CAUDATA	PLETHODONTIDAE	39.7074	50.5318	8	0.0411512	0.0349127	0	6	6	11.2146	0	104.248
Phaeognathus	CAUDATA	PLETHODONTIDAE	NA	46.2617	1	0	NA	1	0	1	6.87117	1	NA
Desmognathus	CAUDATA	PLETHODONTIDAE	34.0981	46.2617	23	0.0677773	0.071627	0	17	18	10.3209	0	165.524
Plethodon	CAUDATA	PLETHODONTIDAE	49.5001	62.7775	55	0.0638339	0.0669532	13	32	48	8.71742	0.288889	437.708
Hemidactylium	CAUDATA	PLETHODONTIDAE	NA	88.2852	1	0	NA	0	1	1	14.2289	0	NA
Stereochilus	CAUDATA	PLETHODONTIDAE	NA	35.696	1	0	NA	0	1	1	11.9213	0	NA
Gyrinophilus	CAUDATA	PLETHODONTIDAE	8.385	30.7055	4	0.0451481	0.0826651	3	1	4	8.1812	0.75	16.6753
Urspelerpes	CAUDATA	PLETHODONTIDAE	NA	47.4688	1	0	NA	0	1	1	1.60289	0	NA
Eurycea	CAUDATA	PLETHODONTIDAE	31.2417	47.4688	28	0.0701979	0.0844722	12	10	26	8.09907	0.545455	172.653
Batrachoseps	CAUDATA	PLETHODONTIDAE	64.6337	80.2643	21	0.0379312	0.03638	5	8	19	7.56017	0.384615	295.879
Nyctanolis	CAUDATA	PLETHODONTIDAE	NA	54.3852	1	0	NA	1	0	1	5.01148	1	NA
Dendrotriton	CAUDATA	PLETHODONTIDAE	18.6871	54.3852	8	0.0382354	0.0741845	8	0	8	3.34703	1	49.0611
Nototriton	CAUDATA	PLETHODONTIDAE	23.4279	66.0665	17	0.0428843	0.0913471	9	3	13	4.13548	0.75	93.9151
Thorius	CAUDATA	PLETHODONTIDAE	21.206	62.6231	26	0.052027	0.120954	23	0	24	4.13482	1	111.556
Cryptotriton	CAUDATA	PLETHODONTIDAE	18.0422	57.2082	7	0.0340145	0.0694351	4	0	5	3.17196	1	44.4211
Bradytriton	CAUDATA	PLETHODONTIDAE	NA	51.1577	1	0	NA	1	0	1	2.61591	1	NA
Oedipina	CAUDATA	PLETHODONTIDAE	41.4852	51.1577	36	0.0700485	0.0696724	12	8	24	6.75286	0.6	271.953
Chiropterotriton	CAUDATA	PLETHODONTIDAE	44.1761	61.6829	15	0.0439028	0.0456107	10	1	12	5.64871	0.909091	164.108
Parvimolge	CAUDATA	PLETHODONTIDAE	NA	33.0358	1	0	NA	1	0	1	6.53486	1	NA
Ixalotriton	CAUDATA	PLETHODONTIDAE	14.2699	33.0358	2	0.0209817	0	2	0	2	2.27128	1	28.5399
Aquiloeurycea	CAUDATA	PLETHODONTIDAE	18.6219	27.6658	6	0.0647645	0.0589957	2	2	5	5.95356	0.5	42.8022
Isthmura	CAUDATA	PLETHODONTIDAE	20.2187	27.6658	6	0.0647645	0.0543363	4	0	5	7.65991	1	46.4725
Pseudoeurycea	CAUDATA	PLETHODONTIDAE	30.1056	37.2171	40	0.0991179	0.0995076	31	2	38	4.83498	0.939394	212.332
Bolitoglossa	CAUDATA	PLETHODONTIDAE	42.9155	53.1004	130	0.0916667	0.09727	48	32	98	6.70793	0.6	721.51
Ascaphus	ANURA	ASCAPHIDAE	7.17604	202.04	2	0.00343074	0	0	2	2	12.5049	0	14.3521
Leiopelma	ANURA	LEIOPELMATIDAE	41.0525	202.04	4	0.00686148	0.0168844	3	1	4	4.67143	0.75	81.6415
Barbourula	ANURA	BOMBINATORIDAE	28.0364	64.6817	2	0.0107163	0	2	0	2	6.24042	1	56.0727
Bombina	ANURA	BOMBINATORIDAE	21.1461	64.6817	5	0.0248824	0.0433314	2	3	5	12.1925	0.4	45.2061
Alytes	ANURA	ALYTIDAE	45.5352	110.076	5	0.0146211	0.0201227	2	3	5	10.0338	0.4	97.345
Discoglossus	ANURA	ALYTIDAE	16.8615	110.076	6	0.0162774	0.0651549	0	6	6	11.3273	0	38.756
Rhinophrynus	ANURA	RHINOPHRYNIDAE	NA	190.42	1	0	NA	0	1	1	12.7428	0	NA
Pipa	ANURA	PIPIDAE	55.0256	131.136	7	0.0148389	0.0227669	1	6	7	12.0868	0.142857	135.477
Pseudhymenochirus	ANURA	PIPIDAE	NA	73.4431	1	0	NA	0	1	1	11.197	0	NA
Xenopus	ANURA	PIPIDAE	52.7398	113.439	29	0.0296838	0.0507046	4	14	20	10.5824	0.222222	298.393
Scaphiopus	ANURA	SCAPHIOPODIDAE	12.815	45.1403	3	0.0243377	0.0316399	0	3	3	13.8138	0	24.1108
Spea	ANURA	SCAPHIOPODIDAE	19.5771	45.1403	4	0.0307108	0.035406	0	4	4	13.683	0	38.9332
Pelodytes	ANURA	PELODYTIDAE	33.116	142.651	3	0.0077014	0.0122438	0	3	3	11.7028	0	62.3063
Pelobates	ANURA	PELOBATIDAE	24.0709	125.512	4	0.0110451	0.028796	1	3	4	12.5983	0.25	47.87
Brachytarsophrys	ANURA	MEGOPHRYIDAE	16.1116	28.0855	5	0.0573049	0.0568714	1	3	5	10.8	0.25	34.4434
Leptolalax	ANURA	MEGOPHRYIDAE	59.6589	78.244	50	0.0499977	0.0539547	10	9	26	7.91153	0.526316	492.643
Scutiger	ANURA	MEGOPHRYIDAE	11.577	48.6705	21	0.0625538	0.203108	10	5	19	8.94103	0.666667	52.997
Oreolalax	ANURA	MEGOPHRYIDAE	27.3599	48.6705	18	0.0593866	0.0803084	11	5	18	8.77719	0.6875	113.63
Leptobrachium	ANURA	MEGOPHRYIDAE	50.8462	57.5165	34	0.0613104	0.0557212	9	10	25	9.12649	0.473684	320.47
Hadromophryne	ANURA	HELEOPHRYNIDAE	NA	32.2727	1	0	NA	0	1	1	11.7093	0	NA
Nasikabatrachus	ANURA	NASIKABATRACHIDAE	NA	98.8695	1	0	NA	1	0	1	2.16053	1	NA
Sechellophryne	ANURA	SOOGLOSSIDAE	19.5137	35.8386	2	0.0193408	0	2	0	2	2.78145	1	39.0274
Sooglossus	ANURA	SOOGLOSSIDAE	17.5466	35.8386	2	0.0193408	0	2	0	2	3.23954	1	35.0933
Breviceps	ANURA	BREVICIPITIDAE	38.2419	65.7947	16	0.04214	0.054376	3	12	15	10.4436	0.2	147.714
Balebreviceps	ANURA	BREVICIPITIDAE	NA	55.7268	1	0	NA	1	0	1	1.6863	1	NA
Spelaeophryne	ANURA	BREVICIPITIDAE	NA	43.199	1	0	NA	0	1	1	11.9414	0	NA
Callulina	ANURA	BREVICIPITIDAE	19.4226	43.199	9	0.0508629	0.0774396	8	1	9	2.9995	0.888889	54.1353
Probreviceps	ANURA	BREVICIPITIDAE	27.0244	50.811	6	0.0352633	0.0406526	6	0	6	6.81829	1	62.1151
Scotobleps	ANURA	ARTHROLEPTIDAE	NA	58.2073	1	0	NA	0	1	1	12.6896	0	NA
Nyctibates	ANURA	ARTHROLEPTIDAE	NA	58.2073	1	0	NA	0	1	1	11.319	0	NA
Trichobatrachus	ANURA	ARTHROLEPTIDAE	NA	42.9477	1	0	NA	0	1	1	12.2901	0	NA
Astylosternus	ANURA	ARTHROLEPTIDAE	25.7081	42.9477	12	0.0578589	0.0696964	8	4	12	8.69807	0.666667	83.8179
Leptopelis	ANURA	ARTHROLEPTIDAE	39.569	77.0766	53	0.051511	0.082821	10	32	52	10.0898	0.238095	340.683
Arthroleptis	ANURA	ARTHROLEPTIDAE	44.681	52.6763	47	0.0730907	0.0706564	12	17	48	6.53246	0.413793	353.046
Semnodactylus	ANURA	HYPEROLIIDAE	NA	29.3927	1	0	NA	0	1	1	12.8388	0	NA
Acanthixalus	ANURA	HYPEROLIIDAE	1.75696	61.0493	2	0.0113539	0	0	2	2	11.3283	0	3.51392
Afrixalus	ANURA	HYPEROLIIDAE	39.7463	50.8487	33	0.068763	0.0705313	8	22	33	10.5137	0.266667	245.446
Tachycnemis	ANURA	HYPEROLIIDAE	NA	30.7166	1	0	NA	0	1	1	5.19778	0	NA
Heterixalus	ANURA	HYPEROLIIDAE	21.5061	30.7166	11	0.0780651	0.0792682	0	11	11	9.02036	0	66.7723
Opisthothylax	ANURA	HYPEROLIIDAE	NA	50.3412	1	0	NA	0	1	1	13.6123	0	NA
Morerella	ANURA	HYPEROLIIDAE	NA	50.3412	1	0	NA	1	0	1	8.94804	1	NA
Phrynomantis	ANURA	MICROHYLIDAE	66.3118	86.1881	5	0.0186735	0.0138179	0	5	5	13.6127	0	141.761
Hoplophryne	ANURA	MICROHYLIDAE	23.0214	78.7686	2	0.00879979	0	2	0	2	6.85836	1	46.0428
Chiasmocleis	ANURA	MICROHYLIDAE	47.6159	63.2226	29	0.053261	0.0561608	1	14	26	9.50612	0.0666667	269.403
Dasypops	ANURA	MICROHYLIDAE	NA	54.9008	1	0	NA	1	0	1	9.1789	1	NA
Dermatonotus	ANURA	MICROHYLIDAE	NA	36.4605	1	0	NA	0	1	1	15.2266	0	NA
Gastrophryne	ANURA	MICROHYLIDAE	19.7614	27.2092	4	0.0509495	0.0350757	0	3	3	13.5311	0	39.2997
Hypopachus	ANURA	MICROHYLIDAE	21.9008	27.2092	4	0.0509495	0.0316494	1	3	4	11.3396	0.25	43.5543
Paradoxophyla	ANURA	MICROHYLIDAE	32.0321	63.5477	2	0.0109075	0	0	1	2	6.31074	0	64.0643
Scaphiophryne	ANURA	MICROHYLIDAE	25.6974	63.5477	9	0.034576	0.0585303	4	4	10	8.78904	0.5	71.6247
Anodonthyla	ANURA	MICROHYLIDAE	37.5719	55.0713	11	0.0435417	0.045373	6	1	11	5.33977	0.857143	116.653
Melanobatrachus	ANURA	MICROHYLIDAE	NA	71.7855	1	0	NA	1	0	1	6.13364	1	NA
Dyscophus	ANURA	MICROHYLIDAE	26.0015	75.1939	3	0.0146104	0.0155939	0	3	3	9.67506	0	48.9206
Chaperina	ANURA	MICROHYLIDAE	NA	71.7557	1	0	NA	0	1	1	11.9612	0	NA
Phrynella	ANURA	MICROHYLIDAE	NA	26.8078	1	0	NA	0	1	1	12.8721	0	NA
Metaphrynella	ANURA	MICROHYLIDAE	15.4074	26.8078	2	0.0258562	0	0	2	2	11.6202	0	30.8148
Uperodon	ANURA	MICROHYLIDAE	34.0034	42.1884	12	0.0589003	0.0526936	0	2	2	14.1924	0	110.864
Kaloula	ANURA	MICROHYLIDAE	25.8423	42.1884	17	0.0671562	0.0828126	2	11	16	10.933	0.153846	103.594
Glyphoglossus	ANURA	MICROHYLIDAE	30.2684	54.1893	9	0.0405472	0.0496913	0	1	1	13.4607	0	84.3651
Microhyla	ANURA	MICROHYLIDAE	49.2458	54.1893	40	0.0680739	0.0608322	4	17	28	9.56555	0.190476	347.327
Kalophrynus	ANURA	MICROHYLIDAE	23.5874	78.6685	25	0.0409169	0.10708	4	6	15	8.4279	0.4	120.915
Genyophryne	ANURA	MICROHYLIDAE	NA	57.5351	1	0	NA	0	1	1	10.2545	0	NA
Liophryne	ANURA	MICROHYLIDAE	50.5558	53.9396	8	0.0385513	0.0274211	0	2	6	8.36149	0	132.729
Copiula	ANURA	MICROHYLIDAE	39.389	42.3781	14	0.062274	0.0494023	1	3	8	5.83232	0.25	140.434
Sphenophryne	ANURA	MICROHYLIDAE	NA	31.5694	1	0	NA	0	1	1	13.0605	0	NA
Ptychadena	ANURA	PTYCHADENIDAE	59.1463	75.469	51	0.0520986	0.054757	3	35	47	11.7729	0.0789474	495.379
Phrynobatrachus	ANURA	PHRYNOBATRACHIDAE	81.861	97.7751	89	0.0459078	0.046365	16	36	76	9.09842	0.307692	1031.75
Conraua	ANURA	CONRAUIDAE	33.3568	83.7931	6	0.0213832	0.0329352	4	2	6	11.1412	0.666667	76.67
Micrixalus	ANURA	MICRIXALIDAE	28.6809	76.9947	24	0.0412763	0.0866398	5	1	11	6.96653	0.833333	143.142
Petropedetes	ANURA	PETROPEDETIDAE	30.664	46.9469	8	0.0442935	0.0452092	2	4	6	9.51114	0.333333	80.5051
Tomopterna	ANURA	PYXICEPHALIDAE	24.8995	52.9931	15	0.0511019	0.0809215	0	8	10	11.779	0	92.4982
Poyntonia	ANURA	PYXICEPHALIDAE	NA	39.6235	1	0	NA	0	1	1	7.8594	0	NA
Microbatrachella	ANURA	PYXICEPHALIDAE	NA	2.78344	1	0	NA	1	0	1	5.4008	1	NA
Natalobatrachus	ANURA	PYXICEPHALIDAE	NA	32.5838	1	0	NA	1	0	1	9.61821	1	NA
Arthroleptella	ANURA	PYXICEPHALIDAE	13.0433	32.5838	7	0.0597202	0.0960467	2	5	7	5.46861	0.285714	32.1134
Lankanectes	ANURA	NYCTIBATRACHIDAE	NA	78.5484	1	0	NA	0	1	1	9.17912	0	NA
Nyctibatrachus	ANURA	NYCTIBATRACHIDAE	39.0155	78.5484	28	0.0424223	0.0676413	10	1	15	6.61733	0.909091	215.613
Platymantis	ANURA	CERATOBATRACHIDAE	41.0504	62.0188	31	0.0553701	0.0667677	22	6	31	7.02618	0.785714	242.944
Cornufer	ANURA	CERATOBATRACHIDAE	53.5719	62.0188	57	0.0651908	0.062531	3	25	47	7.74846	0.107143	486.096
Indirana	ANURA	RANIXALIDAE	28.1182	56.2373	12	0.0441861	0.0637224	6	2	10	7.48423	0.75	91.6758
Occidozyga	ANURA	DICROGLOSSIDAE	56.7757	65.8103	12	0.0377586	0.0315586	1	8	11	11.1392	0.111111	185.11
Hoplobatrachus	ANURA	DICROGLOSSIDAE	33.3259	42.0416	5	0.038282	0.0274949	0	4	4	15.1147	0	71.244
Euphlyctis	ANURA	DICROGLOSSIDAE	36.8661	42.0416	7	0.0462853	0.0339814	0	3	4	11.8351	0	90.7667
Fejervarya	ANURA	DICROGLOSSIDAE	48.9568	52.5381	44	0.0720275	0.0631382	1	7	14	8.0502	0.125	369.182
Quasipaa	ANURA	DICROGLOSSIDAE	29.9635	40.0029	11	0.0599431	0.0568941	7	1	10	10.033	0.875	93.0311
Nanorana	ANURA	DICROGLOSSIDAE	23.0187	40.0029	29	0.0841764	0.116173	6	11	26	9.37112	0.352941	130.236
Limnonectes	ANURA	DICROGLOSSIDAE	49.8828	69.8441	67	0.0602011	0.0703959	13	29	54	9.86129	0.309524	509.216
Staurois	ANURA	RANIDAE	33.333	67.9808	6	0.0263568	0.0329587	0	3	4	8.95575	0	76.6153
Meristogenys	ANURA	RANIDAE	25.9758	41.3504	13	0.0620296	0.0720595	2	5	8	9.26583	0.285714	88.6772
Amolops	ANURA	RANIDAE	50.9799	57.1802	50	0.0684157	0.0631401	7	17	42	8.05419	0.291667	420.975
Sanguirana	ANURA	RANIDAE	19.022	36.6343	7	0.0531172	0.0658585	2	2	6	9.35118	0.5	46.8334
Abavorana	ANURA	RANIDAE	NA	49.2878	1	0	NA	0	1	1	11.6557	0	NA
Pulchrana	ANURA	RANIDAE	38.5195	43.9382	16	0.063102	0.0539842	1	10	13	9.59469	0.0909091	148.786
Hylarana	ANURA	RANIDAE	22.0418	37.1077	4	0.0373586	0.0314469	2	10	14	11.1693	0.166667	43.8347
Papurana	ANURA	RANIDAE	19.955	41.1923	16	0.0673084	0.104207	1	12	16	9.46934	0.0769231	77.0787
Chalcorana	ANURA	RANIDAE	23.0646	38.2904	12	0.0648963	0.0776843	0	5	7	9.38504	0	75.1993
Odorrana	ANURA	RANIDAE	34.5907	50.5587	58	0.0803115	0.097347	15	14	47	8.09014	0.517241	317.844
Lithobates	ANURA	RANIDAE	38.6486	42.5555	50	0.0919275	0.0832857	19	28	49	10.4469	0.404255	319.147
Laliostoma	ANURA	MANTELLIDAE	NA	55.6199	1	0	NA	0	1	1	12.5965	0	NA
Aglyptodactylus	ANURA	MANTELLIDAE	41.1399	55.6199	6	0.0322143	0.0267043	1	2	3	7.99447	0.333333	94.5595
Boophis	ANURA	MANTELLIDAE	61.6593	75.6127	77	0.0574481	0.059207	22	34	72	8.47555	0.392857	697.502
Tsingymantis	ANURA	MANTELLIDAE	NA	72.6063	1	0	NA	1	0	1	2.4377	1	NA
Mantella	ANURA	MANTELLIDAE	28.7042	57.6422	16	0.0481	0.0724438	11	5	16	7.9465	0.6875	110.874
Boehmantis	ANURA	MANTELLIDAE	NA	29.3714	1	0	NA	1	0	1	8.46276	1	NA
Buergeria	ANURA	RHACOPHORIDAE	52.1491	76.2351	4	0.0181845	0.0132916	1	3	4	10.5852	0.25	103.709
Liuixalus	ANURA	RHACOPHORIDAE	9.51285	67.2253	7	0.0289461	0.131692	2	0	3	6.72967	1	23.4212
Chiromantis	ANURA	RHACOPHORIDAE	49.6648	52.1909	18	0.0553808	0.0442411	0	7	12	10.1356	0	206.266
Taruga	ANURA	RHACOPHORIDAE	11.2149	42.3251	3	0.0259565	0.0361542	3	0	3	4.04608	1	21.1003
Polypedates	ANURA	RHACOPHORIDAE	36.6398	42.3251	24	0.0750867	0.0678199	1	10	15	10.6811	0.0909091	182.863
Rhacophorus	ANURA	RHACOPHORIDAE	48.8596	52.8777	88	0.0846734	0.0774503	17	35	76	8.71794	0.326923	610.612
Gracixalus	ANURA	RHACOPHORIDAE	28.418	60.0629	11	0.0399231	0.0599883	4	1	8	7.52058	0.8	88.2325
Philautus	ANURA	RHACOPHORIDAE	42.6781	58.7632	51	0.0669096	0.0758862	25	8	48	7.53198	0.757576	357.45
Kurixalus	ANURA	RHACOPHORIDAE	47.1604	54.4798	14	0.048441	0.0412615	1	6	11	9.56325	0.142857	168.141
Pseudophilautus	ANURA	RHACOPHORIDAE	32.1975	45.5522	79	0.0959218	0.11418	57	8	67	3.80859	0.876923	371.23
Raorchestes	ANURA	RHACOPHORIDAE	40.3176	45.5522	60	0.0898825	0.08436	22	7	38	5.31457	0.758621	379.698
Calyptocephalella	ANURA	CALYPTOCEPHALELLIDAE	NA	22.4513	1	0	NA	1	0	1	11.864	1	NA
Neobatrachus	ANURA	LIMNODYNASTIDAE	14.6194	52.1241	10	0.044175	0.110089	0	10	10	12.665	0	43.0847
Adelotus	ANURA	LIMNODYNASTIDAE	NA	43.4628	1	0	NA	0	1	1	13.0778	0	NA
Limnodynastes	ANURA	LIMNODYNASTIDAE	28.0927	39.2872	11	0.0610351	0.060683	0	11	11	13.115	0	87.2224
Mixophyes	ANURA	MYOBATRACHIDAE	14.442	83.6956	8	0.0248453	0.0959905	3	4	8	9.3289	0.428571	37.9159
Paracrinia	ANURA	MYOBATRACHIDAE	NA	36.4678	1	0	NA	0	1	1	11.473	0	NA
Assa	ANURA	MYOBATRACHIDAE	NA	23.4143	1	0	NA	0	1	1	10.4911	0	NA
Crinia	ANURA	MYOBATRACHIDAE	35.0688	49.3335	17	0.0574298	0.0610248	1	13	15	11.1692	0.0714286	140.58
Metacrinia	ANURA	MYOBATRACHIDAE	NA	17.7549	1	0	NA	0	1	1	10.7582	0	NA
Myobatrachus	ANURA	MYOBATRACHIDAE	NA	17.7549	1	0	NA	0	1	1	11.6086	0	NA
Spicospina	ANURA	MYOBATRACHIDAE	NA	43.0111	1	0	NA	1	0	1	6.23069	1	NA
Uperoleia	ANURA	MYOBATRACHIDAE	27.7347	43.0111	27	0.0766276	0.0938423	0	19	25	10.8333	0	149.6
Brachycephalus	ANURA	BRACHYCEPHALIDAE	40.9962	66.4847	30	0.0511576	0.0660561	0	3	11	6.15521	0	237.304
Ischnocnema	ANURA	BRACHYCEPHALIDAE	53.0478	66.4847	33	0.0525912	0.052846	0	14	26	7.86276	0	327.586
Phyzelaphryne	ANURA	ELEUTHERODACTYLIDAE	NA	55.6051	1	0	NA	0	1	1	13.9699	0	NA
Adelophryne	ANURA	ELEUTHERODACTYLIDAE	41.6753	55.6051	9	0.0395148	0.0360903	2	2	6	8.52003	0.5	116.159
Diasporus	ANURA	ELEUTHERODACTYLIDAE	22.1929	60.0759	11	0.0399144	0.076815	1	6	9	8.27176	0.142857	68.9047
Eleutherodactylus	ANURA	ELEUTHERODACTYLIDAE	57.5252	60.0759	192	0.0875142	0.0793452	140	29	177	6.7347	0.828402	1310.33
Craugastor	ANURA	CRAUGASTORIDAE	61.8764	67.2294	114	0.0704483	0.0653407	65	29	110	7.44029	0.691489	940.634
Strabomantis	ANURA	CRAUGASTORIDAE	38.8665	68.3458	16	0.0405671	0.0535021	9	5	16	8.50984	0.642857	150.127
Barycholos	ANURA	CRAUGASTORIDAE	33.16	49.1862	2	0.0140923	0	0	2	2	11.2999	0	66.3199
Hypodactylus	ANURA	CRAUGASTORIDAE	61.9326	68.7004	12	0.0361702	0.0289308	5	3	12	6.80219	0.625	201.923
Phrynopus	ANURA	CRAUGASTORIDAE	29.0372	62.3764	28	0.0534209	0.0908853	10	0	20	4.20986	1	160.47
Lynchius	ANURA	CRAUGASTORIDAE	39.5681	58.8092	4	0.0235728	0.0175178	3	0	4	5.73031	1	78.6893
Oreobates	ANURA	CRAUGASTORIDAE	46.742	58.8092	23	0.0533164	0.0522517	3	8	16	7.07705	0.272727	226.901
Yunganastes	ANURA	CRAUGASTORIDAE	30.8249	63.8487	5	0.0252071	0.0297257	2	2	5	7.69471	0.5	65.8973
Pristimantis	ANURA	CRAUGASTORIDAE	60.1923	63.8487	500	0.0973334	0.0917303	162	136	422	7.06311	0.543624	2963.17
Flectonotus	ANURA	HEMIPHRACTIDAE	16.9453	67.3606	2	0.0102901	0	1	1	2	9.24231	0.5	33.8906
Hemiphractus	ANURA	HEMIPHRACTIDAE	37.7227	64.5317	6	0.0277656	0.0291233	1	5	6	11.7808	0.166667	86.7051
Stefania	ANURA	HEMIPHRACTIDAE	35.0798	62.8635	19	0.0468386	0.0641764	2	8	18	6.39165	0.2	150.706
Gastrotheca	ANURA	HEMIPHRACTIDAE	47.1078	62.8635	68	0.0671218	0.0748573	25	17	60	7.36181	0.595238	486.148
Chacophrys	ANURA	CERATOPHRYIDAE	NA	10.0933	1	0	NA	0	1	1	12.5018	0	NA
Macrogenioglottus	ANURA	ODONTOPHRYNIDAE	NA	17.7668	1	0	NA	0	1	1	12.4328	0	NA
Odontophrynus	ANURA	ODONTOPHRYNIDAE	13.2869	17.7668	11	0.134965	0.128303	1	6	9	11.5053	0.142857	41.2533
Proceratophrys	ANURA	ODONTOPHRYNIDAE	23.9092	31.21	40	0.118196	0.125296	1	12	20	9.17555	0.0769231	168.63
Insuetophrynus	ANURA	CYCLORAMPHIDAE	NA	40.6428	1	0	NA	1	0	1	4.80641	1	NA
Telmatobius	ANURA	TELMATOBIIDAE	7.67841	55.2303	63	0.0750156	0.44931	48	5	59	6.48487	0.90566	74.9293
Hylorina	ANURA	BATRACHYLIDAE	NA	8.4651	1	0	NA	0	1	1	11.1847	0	NA
Limnomedusa	ANURA	ALSODIDAE	NA	47.8615	1	0	NA	0	1	1	13.0567	0	NA
Eupsophus	ANURA	ALSODIDAE	18.2312	23.7782	10	0.0968361	0.0882793	5	4	10	7.54485	0.555556	53.729
Alsodes	ANURA	ALSODIDAE	15.4999	23.7782	19	0.12383	0.145246	6	2	18	5.04841	0.75	66.5891
Hylomantis	ANURA	HYLIDAE	11.1218	31.3513	2	0.022109	0	0	2	2	9.4201	0	22.2437
Agalychnis	ANURA	HYLIDAE	28.8688	31.3513	13	0.0818132	0.0648383	4	6	13	9.32452	0.4	98.5533
Phasmahyla	ANURA	HYLIDAE	12.3381	35.8585	7	0.0542664	0.101536	0	4	6	8.84956	0	30.3772
Phyllomedusa	ANURA	HYLIDAE	24.2108	29.7775	15	0.0909429	0.0832233	0	13	17	11.536	0	89.94
Callimedusa	ANURA	HYLIDAE	20.8818	24.652	6	0.0726822	0.0526111	2	2	6	7.45975	0.5	47.9964
Pithecopus	ANURA	HYLIDAE	17.5302	24.652	10	0.0934036	0.0918093	1	3	9	10.5179	0.25	51.6632
Hyloscirtus	ANURA	HYLIDAE	34.8657	46.4797	19	0.063349	0.0645704	7	9	18	8.11713	0.4375	149.787
Colomascirtus	ANURA	HYLIDAE	41.413	46.4797	17	0.060956	0.0516761	6	2	11	6.32381	0.75	166.012
Bokermannohyla	ANURA	HYLIDAE	18.9824	49.4162	32	0.0701336	0.146061	2	14	28	7.21279	0.125	114.789
Aplastodiscus	ANURA	HYLIDAE	32.9979	45.57	15	0.0594261	0.0610615	0	12	15	9.04597	0	122.583
Hypsiboas	ANURA	HYLIDAE	43.7494	45.57	92	0.0992273	0.087513	2	55	81	10.0713	0.0350877	565.311
Sphaenorhynchus	ANURA	HYLIDAE	29.1832	63.5779	15	0.0425942	0.0690434	0	9	13	10.4129	0	108.412
Scinax	ANURA	HYLIDAE	43.4985	48.4231	69	0.0874399	0.0814042	1	51	60	11.1918	0.0192308	453.745
Lysapsus	ANURA	HYLIDAE	21.7599	27.2086	4	0.0509506	0.0318544	0	3	4	13.2409	0	43.274
Dendropsophus	ANURA	HYLIDAE	45.5513	49.6218	100	0.0928054	0.0858817	4	72	92	10.4265	0.0526316	626.816
Itapotihyla	ANURA	HYLIDAE	NA	34.9366	1	0	NA	0	1	1	13.1598	0	NA
Phytotriades	ANURA	HYLIDAE	NA	34.9366	1	0	NA	1	0	1	2.92127	1	NA
Nyctimantis	ANURA	HYLIDAE	NA	17.0159	1	0	NA	0	1	1	10.4644	0	NA
Argenteohyla	ANURA	HYLIDAE	NA	17.0159	1	0	NA	1	0	1	11.0367	1	NA
Trachycephalus	ANURA	HYLIDAE	19.3598	31.4104	14	0.0840186	0.100513	0	10	11	12.2209	0	69.0235
Osteopilus	ANURA	HYLIDAE	25.0388	32.4049	8	0.0641706	0.0553658	5	3	8	9.5322	0.625	65.7367
Tepuihyla	ANURA	HYLIDAE	12.6095	25.2718	7	0.0769992	0.099351	1	1	11	5.35229	0.5	31.0453
Osteocephalus	ANURA	HYLIDAE	16.9061	25.2718	26	0.128922	0.151718	0	16	18	11.8713	0	88.936
Acris	ANURA	HYLIDAE	15.4012	39.3451	3	0.0279225	0.0263268	0	2	2	14.1964	0	28.9768
Pseudacris	ANURA	HYLIDAE	25.8456	31.4232	15	0.0861799	0.0779593	0	13	13	13.0867	0	96.0129
Exerodonta	ANURA	HYLIDAE	15.5464	34.6671	11	0.0691693	0.109655	7	2	11	7.13754	0.777778	48.2687
Plectrohyla	ANURA	HYLIDAE	10.454	15.3876	18	0.187838	0.21018	18	0	18	6.5311	1	43.4171
Sarcohyla	ANURA	HYLIDAE	12.5583	15.3876	24	0.206534	0.197869	20	1	24	5.15293	0.952381	62.6766
Rheohyla	ANURA	HYLIDAE	NA	34.2378	1	0	NA	0	1	1	10.0026	0	NA
Ptychohyla	ANURA	HYLIDAE	23.4065	25.1825	13	0.101855	0.0799694	9	2	13	6.74093	0.818182	79.906
Tlalocohyla	ANURA	HYLIDAE	25.2142	35.3047	4	0.0392666	0.0274904	1	3	4	11.7321	0.25	50.1437
Isthmohyla	ANURA	HYLIDAE	30.0979	33.5442	15	0.0807309	0.066945	8	5	15	6.81401	0.615385	111.81
Diaglena	ANURA	HYLIDAE	NA	24.8016	1	0	NA	0	1	1	11.5913	0	NA
Triprion	ANURA	HYLIDAE	NA	20.6408	1	0	NA	0	1	1	11.9425	0	NA
Anotheca	ANURA	HYLIDAE	NA	20.6408	1	0	NA	0	1	1	9.06648	0	NA
Smilisca	ANURA	HYLIDAE	24.0497	28.4939	8	0.0729784	0.0576429	1	7	8	11.0753	0.125	63.1399
Hyla	ANURA	HYLIDAE	27.3139	35.0298	15	0.077307	0.0737683	2	11	19	10.2431	0.153846	101.468
Dryophytes	ANURA	HYLIDAE	23.4986	35.0298	19	0.0840552	0.0958053	3	15	19	11.9697	0.166667	100.953
Scythrophrys	ANURA	LEPTODACTYLIDAE	NA	24.7127	1	0	NA	0	1	1	9.13903	0	NA
Pleurodema	ANURA	LEPTODACTYLIDAE	51.0864	55.517	15	0.0487788	0.0394411	1	12	14	11.3916	0.0769231	189.779
Engystomops	ANURA	LEPTODACTYLIDAE	30.3301	44.7788	9	0.0490684	0.0495903	0	6	8	10.6928	0	84.5369
Physalaemus	ANURA	LEPTODACTYLIDAE	38.8541	44.7788	47	0.0859815	0.0812526	2	26	43	9.70021	0.0714286	307.005
Lithodytes	ANURA	LEPTODACTYLIDAE	NA	43.4478	1	0	NA	0	1	1	15.5027	0	NA
Adenomera	ANURA	LEPTODACTYLIDAE	26.5823	43.4478	18	0.0665252	0.0826573	0	10	13	10.7858	0	110.401
Leptodactylus	ANURA	LEPTODACTYLIDAE	43.945	55.466	74	0.0775982	0.0821691	6	58	73	11.8455	0.09375	482.687
Celsiella	ANURA	CENTROLENIDAE	13.0476	20.3711	2	0.034026	0	1	0	2	5.62569	1	26.0952
Hyalinobatrachium	ANURA	CENTROLENIDAE	18.1902	20.3711	30	0.166962	0.148874	6	13	24	8.31641	0.315789	105.293
Ikakogi	ANURA	CENTROLENIDAE	NA	28.9257	1	0	NA	1	0	1	8.30914	1	NA
Vitreorana	ANURA	CENTROLENIDAE	19.933	23.8459	10	0.096561	0.0807422	1	2	8	8.0992	0.333333	58.7445
Teratohyla	ANURA	CENTROLENIDAE	19.85	21.9577	5	0.0732971	0.0461607	0	3	5	8.52356	0	42.4353
Espadarana	ANURA	CENTROLENIDAE	7.69773	17.3667	5	0.092674	0.119034	3	2	6	8.12627	0.6	16.4562
Cochranella	ANURA	CENTROLENIDAE	13.566	18.8972	17	0.149928	0.157753	4	5	17	7.04894	0.444444	54.3818
Sachatamia	ANURA	CENTROLENIDAE	12.9299	17.2611	4	0.0803133	0.0536082	1	2	4	9.24549	0.333333	25.7137
Rulyrana	ANURA	CENTROLENIDAE	9.00938	17.2611	6	0.103803	0.121941	3	2	7	7.46682	0.6	20.7079
Nymphargus	ANURA	CENTROLENIDAE	15.5482	22.1314	35	0.160647	0.184086	15	4	34	5.88166	0.789474	99.9658
Centrolene	ANURA	CENTROLENIDAE	17.6854	22.1314	34	0.159337	0.160201	14	5	35	5.70063	0.736842	111.466
Mannophryne	ANURA	AROMOBATIDAE	18.4432	34.812	19	0.0845812	0.122066	11	2	16	5.69674	0.846154	79.2339
Anomaloglossus	ANURA	AROMOBATIDAE	29.5941	46.3151	31	0.0741439	0.0926144	3	3	21	6.25161	0.5	175.143
Allobates	ANURA	AROMOBATIDAE	38.0972	46.3151	51	0.0848929	0.085011	9	14	44	8.44479	0.391304	319.082
Epipedobates	ANURA	DENDROBATIDAE	4.29296	22.3957	7	0.0868878	0.291818	1	3	6	7.36834	0.25	10.5695
Ameerega	ANURA	DENDROBATIDAE	13.2565	30.2818	32	0.114449	0.20915	5	15	27	9.29764	0.25	80.1638
Hyloxalus	ANURA	DENDROBATIDAE	40.3755	50.1399	59	0.0813233	0.0838228	12	11	57	6.12141	0.521739	375.629
Phyllobates	ANURA	DENDROBATIDAE	16.0139	43.9594	5	0.0366119	0.0572184	2	3	5	8.44998	0.4	34.2345
Minyobates	ANURA	DENDROBATIDAE	NA	30.7072	1	0	NA	1	0	1	3.18076	1	NA
Adelphobates	ANURA	DENDROBATIDAE	20.7637	30.7072	3	0.035777	0.0195276	0	3	3	12.509	0	39.066
Dendrobates	ANURA	DENDROBATIDAE	13.655	31.5666	5	0.0509854	0.0671031	0	4	5	10.3774	0	29.1915
Oophaga	ANURA	DENDROBATIDAE	11.3666	31.5666	9	0.069606	0.132325	4	3	9	7.68966	0.571429	31.6813
Andinobates	ANURA	DENDROBATIDAE	17.872	27.9637	14	0.0943744	0.10888	9	2	12	6.35372	0.818182	63.7193
Ranitomeya	ANURA	DENDROBATIDAE	22.8964	27.9637	16	0.0991495	0.0908197	2	9	15	9.77115	0.181818	88.4402
Melanophryniscus	ANURA	BUFONIDAE	33.3739	62.0613	29	0.0542576	0.0801269	8	9	23	7.19271	0.470588	188.824
Atelopus	ANURA	BUFONIDAE	34.7533	54.9074	96	0.0831281	0.111391	88	0	91	5.83016	1	463.701
Osornophryne	ANURA	BUFONIDAE	15.9721	52.4136	11	0.0457495	0.106733	6	2	8	5.49721	0.75	49.5903
Dendrophryniscus	ANURA	BUFONIDAE	26.955	50.3936	10	0.045692	0.0597083	1	3	7	6.63574	0.25	79.4389
Peltophryne	ANURA	BUFONIDAE	21.7286	40.7869	12	0.0609241	0.082461	10	2	12	8.61678	0.833333	70.8432
Rhaebo	ANURA	BUFONIDAE	33.353	39.7251	13	0.0645675	0.056121	2	7	12	9.19789	0.222222	113.862
Rhinella	ANURA	BUFONIDAE	30.1396	34.3068	91	0.131486	0.126667	16	41	76	9.72447	0.280702	386.264
Anaxyrus	ANURA	BUFONIDAE	26.1916	30.4003	22	0.101678	0.091552	6	16	22	11.8777	0.272727	123.537
Incilius	ANURA	BUFONIDAE	27.2717	30.4003	40	0.121343	0.109848	16	16	36	8.46439	0.5	192.345
Vandijkophrynus	ANURA	BUFONIDAE	5.89343	30.1127	5	0.0534471	0.155477	2	3	5	9.98702	0.4	12.599
Poyntonophrynus	ANURA	BUFONIDAE	17.2888	25.9107	10	0.0888662	0.0930911	0	8	10	12.0961	0	50.9518
Mertensophryne	ANURA	BUFONIDAE	18.7486	25.9107	14	0.101852	0.10379	4	7	14	9.41206	0.363636	66.8444
Capensibufo	ANURA	BUFONIDAE	9.27321	31.8853	2	0.0217388	0	1	1	2	9.34514	0.5	18.5464
Sclerophrys	ANURA	BUFONIDAE	25.4161	31.8853	45	0.119386	0.122502	5	25	39	11.2469	0.166667	194.729
Nectophryne	ANURA	BUFONIDAE	14.7862	30.4006	2	0.0228004	0	0	2	2	13.7633	0	29.5723
Barbarophryne	ANURA	BUFONIDAE	NA	35.5272	1	0	NA	0	1	1	11.438	0	NA
Bufo	ANURA	BUFONIDAE	17.7907	34.4895	17	0.0821472	0.120291	1	15	20	10.8173	0.0625	71.3176
Phrynoidis	ANURA	BUFONIDAE	11.7804	27.6003	2	0.0251138	0	0	2	2	13.067	0	23.5608
Rentapia	ANURA	BUFONIDAE	22.4072	27.6003	2	0.0251138	0	0	1	2	9.90321	0	44.8143
Epidalea	ANURA	BUFONIDAE	NA	33.1543	1	0	NA	0	1	1	14.6208	0	NA
Schismaderma	ANURA	BUFONIDAE	NA	28.6954	1	0	NA	0	1	1	14.9008	0	NA
Churamiti	ANURA	BUFONIDAE	NA	19.2285	1	0	NA	1	0	1	4.55703	1	NA
Nectophrynoides	ANURA	BUFONIDAE	10.269	19.2285	13	0.133393	0.182276	10	1	13	4.14271	0.909091	35.0569
Bufotes	ANURA	BUFONIDAE	10.9586	31.1259	14	0.0847865	0.177569	0	12	14	11.6474	0	39.0708
Strauchbufo	ANURA	BUFONIDAE	NA	31.9321	1	0	NA	0	1	1	15.3909	0	NA
Pedostibes	ANURA	BUFONIDAE	NA	26.6752	1	0	NA	1	1	3	6.6855	0.5	NA
Ingerophrynus	ANURA	BUFONIDAE	19.5159	29.5277	12	0.0841551	0.0918101	2	8	11	10.597	0.2	63.6292
Pelophryne	ANURA	BUFONIDAE	18.3591	31.7381	11	0.0755525	0.0928559	8	2	11	8.1804	0.8	57.0014
Didynamipus	ANURA	BUFONIDAE	NA	18.5994	1	0	NA	1	0	1	6.56625	1	NA
Nimbaphrynoides	ANURA	BUFONIDAE	NA	18.5994	1	0	NA	1	0	1	5.16393	1	NA
Ansonia	ANURA	BUFONIDAE	28.0277	30.3526	29	0.110939	0.0954108	11	7	25	7.81847	0.611111	158.576

## Sheet: Data description
Column	Description
Genus	Genus name.
Order	Order name.
Family	Family name.
Species.Richness	Number of recognized species in genus.
Crown.Age	Crown age estimate of genus.
Stem.Age	Stem age estimate of genus.
Div.Rate.Stem	Net diversification rate based on stem age - log(n)/stem age
Div.Rate.Crown	Net diversification rate based on crown age - log(n/2)/crown age
N.threatened	Number of 'threatened' species in genus.
N.not.threatened	Number of LC and NT species in genus.
N.assessed	Number of species listed in the IUCN database.
Prop.threatened	Proportion of species threatened with extinction.
log.RS	Mean species' range size (log transformed)
Estimated.PD	Estimated phylogenetic diversity within clade (not including stem age)
